# Supplementary material for: Identification, Antioxidant Capacity, and Matrix Metallopeptidase 9 (MMP-9) In Silico Inhibition of Haloarchaeal Carotenoids from Natronococcus sp. and Halorubrum tebenquichense
Source: Microorganisms. 2023 Sep 19;11(9):2344. doi: 10.3390/microorganisms11092344 (PMC10537243; doi:10.3390/microorganisms11092344)
Supplement: Supplementary file 1 [file microorganisms-11-02344-s001.zip]

Archive with 1 entries (1 files):
- microorganisms-2491365-supplementary.pdf
